# Supplementary material for: Parental Willingness and Associated Factors of Pediatric Vaccination in the Era of COVID-19 Pandemic: A Systematic Review and Meta-Analysis
Source: Vaccines (Basel). 2022 Sep 2;10(9):1453. doi: 10.3390/vaccines10091453 (PMC9506252; doi:10.3390/vaccines10091453)
Supplement: Supplementary file 1 [file vaccines-10-01453-s001.zip]

Archive with 1 entries (1 files):
- vaccines-1865152-supplementary.pdf
